# Supplementary material for: Duplications and Losses of the Detoxification Enzyme Glycosyltransferase 1 Are Related to Insect Adaptations to Plant Feeding
Source: Int J Mol Sci. 2024 May 31;25(11):6080. doi: 10.3390/ijms25116080 (PMC11173166; doi:10.3390/ijms25116080)
Supplement: Supplementary file 1 [file ijms-25-06080-s001.zip]

Archive with 1 entries (1 files):
- ijms-2983474-supplementary.xlsx
