# Supplementary material for: Duplications and Losses of the Detoxification Enzyme Glycosyltransferase 1 Are Related to Insect Adaptations to Plant Feeding
Source: Int J Mol Sci. 2024 May 31;25(11):6080. doi: 10.3390/ijms25116080 (PMC11173166; doi:10.3390/ijms25116080)
Supplement: Supplementary file 1 [file ijms-25-06080-s001.zip › ijms-2983474-supplementary.xlsx]

## Sheet: Table S1
Table S1. The detailed information of species used in this study.
Order	Family	Genus	Species	Number	gb/ref	Feeding niche	Assembly Size	BUSCO	GT1number	GT1 groups
										A	B1	B2	B3	C	D	E	F	G	H	I	J	K	L1	L2	L3	M
Blattodea	Blattidae	Periplaneta	americana	GCA_025594305.2	gb	Omnivory	3.1gb	C:95.4%[S:93.8%,D:1.6%],F:0.9%,M:3.7%,n:1367 (insecta_odb10)	46	0	0	0	0	3	0	0	1	28	0	0	8	4	2	0	0	0
Blattodea	Rhinotermitidae	Coptotermes	formosanus	GCA_013340265.1	gb	Wood	875.7mb	C:99.0%[S:97.4%,D:1.6%],F:0.7%,M:0.3%,n:1367 (insecta_odb10)	19	0	0	0	0	9	0	0	1	3	0	0	2	4	0	0	0	0
Blattodea	Ectobiidae	Blattella	germanica	GCA_000762945.2	gb	Omnivory	1.8gb	C:96.3%[S:93.9%,D:2.4%],F:2.8%,M:0.9%,n:1367 (insecta_odb10)	27	0	0	0	0	10	0	0	1	5	0	0	6	3	2	0	0	0
Blattodea	Archotermopsidae	Zootermopsis	nevadensis	GCF_000696155.1	ref	Wood	485mb	C:98.8%[S:98.2%,D:0.5%],F:0.5%,M:0.7%,n:1367 (insecta_odb10)	18	0	0	0	0	7	0	0	1	6	0	0	2	2	0	0	0	0
Chelicerata		Varroa	jacobsoni	GCF_002532875.2	ref		364.3 Mb	C:89.8%[S:88.9%,D:0.9%],F:1.9%,M:8.3%,n:1013(arthropod_odb10)	0
Chelicerata		Limulus	polyphemus	GCF_000517525.1	ref		1.8 Gb	C:86.5%[S:76.1%,D:10.4%],F:5.0%,M:8.5%,n:1013(arthropod_odb10)	0
Chelicerata		Dermatophagoides	pteronyssinus	GCF_001901225.1	ref		70.8 Mb	C:90.4%[S:89.8%,D:0.6%],F:1.2%,M:8.4%,n:1013(arthropod_odb10)	20	0	0	0	0	0	0	0	20	0	0	0	0	0	0	0	0	0
Chelicerata		Centruroides	sculpturatus	GCF_000671375.1	ref		925.5 Mb	C:89.2%[S:85.4%,D:3.8%],F:4.1%,M:6.7%,n:1013(arthropod_odb10)	0
Chelicerata		Tetranychus	urticae	GCF_000239435.1	ref		90.8 Mb	C:89.3%[S:85.5%,D:3.8%],F:2.6%,M:8.1%,n:1013(arthropod_odb10)	75	0	0	0	0	0	0	0	75	0	0	0	0	0	0	0	0	0
Coleoptera	Cerambycidae	Exocentrus	adspersus	GCA_029955175.1	gb	Wood	257.5mb	C:99.1%[S:98.7%,D:0.4%],F:0.6%,M:0.3%,n:1367 (insecta_odb10)	19	0	7	1	0	0	0	0	1	0	1	0	0	0	0	0	9	0
Coleoptera	Chrysomelidae	Diorhabda	carinulata	GCF_026250575.1	ref	Herbivory	415.4mb	C:98.9%[S:97.8%,D:1.1%],F:0.1%,M:0.9%,n:2124 (endopterygota_odb10)	25	0	17	0	0	0	0	0	1	0	1	0	1	0	0	0	5	0
Coleoptera	Curculionidae	Polydrusus	cervinus	GCA_935413205.1	gb	Herbivory	713.4mb	C:99.6%[S:98.6%,D:1.0%],F:0.0%,M:0.4%,n:1367 (insecta_odb10)	23	0	14	0	0	0	0	0	1	2	1	0	0	0	0	0	5	0
Coleoptera	Tenebrionidae	Tribolium	confusum	GCA_029207805.1	gb	Herbivory	437.2mb	C:99.9%[S:98.1%,D:1.8%],F:0.1%,M:0.0%,n:1367 (insecta_odb10)	28	0	14	2	0	0	0	0	1	3	1	0	2	0	0	0	5	0
Coleoptera	Chrysomelidae	Phyllotreta	cruciferae	GCA_917563865.1	gb	Herbivory	135.1mb	C:99.5%[S:98.7%,D:0.8%],F:0.0%,M:0.5%,n:1367 (insecta_odb10)	21	0	11	0	0	0	0	0	1	0	2	0	1	0	0	0	6	0
Coleoptera	Cerambycidae	Anoplophora	glabripennis	GCF_000390285.2	ref	Wood	707mb	C:98.5%[S:96.8%,D:1.7%],F:0.8%,M:0.6%,n:2124 (endopterygota_odb10)	45	0	17	2	0	0	0	0	1	0	2	0	4	0	0	0	19	0
Coleoptera	Curculionidae	Anthonomus	grandis	GCF_022605725.1	ref	Herbivory	697.5mb	C:98.4%[S:96.3%,D:2.1%],F:0.3%,M:1.3%,n:2124 (endopterygota_odb10)	22	0	10	0	0	0	0	0	1	1	3	0	1	0	0	0	6	0
Coleoptera	Tenebrionidae	Lagria	hirta	GCA_947359425.1	gb	Herbivory	336.8mb	C:98.4%[S:97.7%,D:0.7%],F:0.1%,M:1.5%,n:1367 (insecta_odb10)	23	0	8	2	0	0	0	0	1	2	1	0	4	0	0	0	5	0
Coleoptera	Cerambycidae	Rutpela	maculata	GCA_936432065.2	gb	Herbivory	2gb	C:99.3%[S:97.5%,D:1.8%],F:0.4%,M:0.3%,n:1367 (insecta_odb10)	35	0	12	0	0	0	0	0	1	4	1	0	1	0	0	0	16	0
Coleoptera	Tenebrionidae	Tenebrio	molitor	GCA_907166875.3	gb	Herbivory	287.7mb	C:99.5%[S:99.0%,D:0.5%],F:0.2%,M:0.3%,n:1367 (insecta_odb10)	31	0	14	2	0	0	0	0	1	2	1	0	5	0	0	0	6	0
Coleoptera	Cerambycidae	Aromia	moschata	GCA_029963805.1	gb	Wood	687.7mb	C:97.1%[S:96.4%,D:0.7%],F:1.5%,M:1.4%,n:1367 (insecta_odb10)	19	0	5	1	0	0	0	0	1	0	1	0	3	0	0	0	8	0
Coleoptera	Curculionidae	Ips	nitidus	GCA_018691245.2	gb	Wood	231.4mb	C:97.1%[S:93.3%,D:3.8%],F:0.6%,M:2.3%,n:1367 (insecta_odb10)	20	0	11	0	0	0	0	0	1	1	2	0	1	0	0	0	4	0
Coleoptera	Curculionidae	Sitophilus	oryzae	GCF_002938485.1	ref	Herbivory	770.6mb	C:98.3%[S:95.0%,D:3.3%],F:0.3%,M:1.5%,n:2124 (endopterygota_odb10)	28	0	15	0	0	0	0	0	1	1	2	0	0	0	0	0	9	0
Coleoptera	Curculionidae	Dendroctonus	ponderosae	GCF_020466585.1	ref	Wood	223.6mb	C:98.4%[S:92.8%,D:5.6%],F:0.2%,M:1.5%,n:2124 (endopterygota_odb10)	19	0	10	0	0	0	0	0	1	1	2	0	0	0	0	0	5	0
Coleoptera	Cerambycidae	Monochamus	saltuarius	GCA_025584915.1	gb	Wood	982.2mb	C:96.7%[S:94.4%,D:2.3%],F:0.6%,M:2.7%,n:1367 (insecta_odb10)	25	0	4	0	0	0	0	0	1	0	1	0	1	0	0	0	17	1
Coleoptera	Chrysomelidae	Diorhabda	sublineata	GCF_026230105.1	ref	Herbivory	456.2mb	C:98.9%[S:97.9%,D:1.0%],F:0.2%,M:0.8%,n:2124 (endopterygota_odb10)	26	0	19	0	0	0	0	0	1	0	1	0	1	0	0	0	4	0
Coleoptera	Silvanidae	Oryzaephilus	surinamensis	GCA_004796505.1	gb	Herbivory	104mb	C:98.3%[S:98.0%,D:0.3%],F:1.0%,M:0.7%,n:1367 (insecta_odb10)	27	0	9	1	0	0	0	0	1	1	1	0	3	0	0	0	11	0
Coleoptera	Chrysomelidae	Diabrotica	virgifera	GCF_917563875.1	ref	Herbivory	2.5gb	C:97.9%[S:96.4%,D:1.5%],F:0.3%,M:1.8%,n:2124 (endopterygota_odb10)	40	0	23	0	0	0	0	0	1	0	5	0	4	0	0	0	7	0
Collembola		Folsomia	candida	GCF_002217175.1	ref		221.7 Mb	C:96.3%[S:95.4%,D:0.9%],F:0.8%,M:2.9%,n:1013(arthropod_odb10)	7	0	0	0	0	0	0	0	7	0	0	0	0	0	0	0	0	0
Crustaceans		Daphnia	magna	GCF_020631705.1	ref		161.5 Mb	C:98.0%[S:96.9%,D:1.1%],F:0.9%,M:1.1%,n:1013(arthropod_odb10)	21	0	0	0	0	0	0	0	21	0	0	0	0	0	0	0	0	0
Crustaceans		Penaeus	monodon	GCF_015228065.2	ref		2.4 Gb	C:85.9%[S:80.1%,D:5.8%],F:5.4%,M:8.7%,n:1013(arthropod_odb10)	2	0	0	0	0	0	0	0	2	0	0	0	0	0	0	0	0	0
Diptera	Glossinidae	Glossina	austeni	GCA_000688735.1	gb	Blood	370.3mb	C:98.9%[S:96.0%,D:2.9%],F:0.2%,M:0.9%,n:1367 (insecta_odb10)	11	0	0	0	2	0	3	0	2	0	3	0	0	0	0	0	0	1
Diptera	Glossinidae	Glossina	brevipalpis	GCA_000671755.1	gb	Blood	315.4mb	C:98.5%[S:96.3%,D:2.2%],F:0.5%,M:1.0%,n:1367 (insecta_odb10)	10	0	0	0	2	0	3	0	2	0	2	0	0	0	0	0	0	1
Diptera	Glossinidae	Glossina	fuscipes	GCF_014805625.2	ref	Blood	389.4mb	C:98.8%[S:95.4%,D:3.4%],F:0.5%,M:0.7%,n:1367 (insecta_odb10)	11	0	0	0	1	0	3	0	4	0	2	0	0	0	0	0	0	1
Diptera	Drosophilidae	Drosophila	melanogaster	GCF_000001215.4	ref	Herbivory	143.7mb	C:99.6%[S:98.9%,D:0.7%],F:0.1%,M:0.3%,n:1367 (insecta_odb10)	34	0	0	0	14	0	5	0	10	0	4	0	0	0	0	0	0	1
Diptera	Glossinidae	Glossina	morsitans	GCA_001077435.1	gb	Blood	363.1mb	C:98.9%[S:96.4%,D:2.5%],F:0.4%,M:0.7%,n:1367 (insecta_odb10)	10	0	0	0	2	0	3	0	2	0	2	0	0	0	0	0	0	1
Diptera	Hippoboscidae	Melophagus	ovinus	GCA_023089585.1	gb	Blood	188.4mb	C:96.7%[S:95.6%,D:1.1%],F:0.2%,M:3.1%,n:1367 (insecta_odb10)	5	0	0	0	1	0	1	0	2	0	1	0	0	0	0	0	0	0
Diptera	Hippoboscidae	Crataerina	pallida	GCA_949710015.1	gb	Blood	177mb	C:99.2%[S:98.5%,D:0.7%],F:0.0%,M:0.8%,n:1367 (insecta_odb10)	8	0	0	0	2	0	2	0	2	0	1	1	0	0	0	0	0	0
Diptera	Glossinidae	Glossina	palpalis	GCA_000818775.1	gb	Blood	380.1mb	C:97.7%[S:92.8%,D:4.9%],F:0.8%,M:1.5%,n:1367 (insecta_odb10)	9	0	0	0	1	0	4	0	1	0	2	0	0	0	0	0	0	1
Diptera	Ceratopogonidae	Forcipomyia	taiwana	GCA_949837095.1	gb	Blood	199mb	C:96.2%[S:63.4%,D:32.8%],F:0.9%,M:2.9%,n:1367 (insecta_odb10)	10	0	0	0	2	0	4	0	3	0	1	0	0	0	0	0	0	0
Hemiptera	Pentatomidae	Aelia	acuminata	GCA_911387785.2	gb	Herbivory	1.2 Gb	C:99.6%[S:98.3%,D:1.3%],F:0.1%,M:0.3%,n:1367 (insecta_odb10)	10	0	0	0	0	0	0	6	0	0	4	0	0	0	0	0	0	0
Hemiptera	Coreidae	Gonocerus	acuteangulatus	GCA_946811695.1	gb	Herbivory	1.1 Gb	C:99.4%[S:97.6%,D:1.8%],F:0.4%,M:0.2%,n:1367 (insecta_odb10)	9	0	0	0	0	0	0	5	0	0	4	0	0	0	0	0	0	0
Hemiptera	Aphidoidea	Cinara	cedri	GCA_902439185.1	gb	Phloem	386mb	C:97.4%[S:94.6%,D:2.8%],F:0.5%,M:2.1%,n:1367 (insecta_odb10)	24	0	0	0	0	0	0	6	0	1	2	15	0	0	0	0	0	0
Hemiptera	Cicadellidae	Nephotettix	cincticeps	GCA_023375725.1	gb	Herbivory	746mb	C:97.2%[S:95.3%,D:1.9%],F:1.9%,M:0.9%,n:1367 (insecta_odb10)	12	0	0	0	0	0	0	2	1	1	1	6	1	0	0	0	0	0
Hemiptera	Adelgidae	Adelges	cooleyi	GCF_023614345.1	ref	Herbivory	270.2 Mb	C:99.2%[S:96.9%,D:2.4%],F:0.1%,M:0.7%,n:2510 (hemiptera_odb10)	46	0	0	0	0	0	0	12	0	1	2	31	0	0	0	0	0	0
Hemiptera	Delphacidae	Sogatella	furcifera	GCA_017141385.1	gb	Phloem	563.8mb	C:95.7%[S:94.2%,D:1.5%],F:1.4%,M:2.9%,n:1367 (insecta_odb10)	16	0	0	0	0	0	0	3	0	1	1	3	0	8	0	0	0	0
Hemiptera	Phylloxeridae	Phylloxera	galbra	GCF_025091365.1	ref	Herbivory	282.6 Mb	C:99.1%[S:96.9%,D:2.2%],F:0.2%,M:0.8%,n:2510 (hemiptera_odb10)	28	0	0	0	0	0	0	9	0	1	2	16	0	0	0	0	0	0
Hemiptera	Aphidoidea	Aphis	gossypii	GCF_020184175.1	ref	Phloem	334.9Mb	C:99.1%[S:97.7%,D:1.4%],F:0.0%,M:0.8%,n:2510 (hemiptera_odb10)	42	0	0	0	0	0	0	9	0	0	2	31	0	0	0	0	0	0
Hemiptera	Pentatomidae	Piezodorus	guildinii	GCA_023052935.1	gb	Herbivory	1.2gb	C:96.4%[S:95.2%,D:1.2%],F:0.8%,M:2.8%,n:1367 (insecta_odb10)	10	0	0	0	0	0	0	8	0	0	2	0	0	0	0	0	0	0
Hemiptera	Acanthosomatidae	Acanthosoma	haemorrhoidale	GCA_930367205.1	gb	Herbivory	865.6mb	C:99.0%[S:97.0%,D:2.0%],F:0.2%,M:0.8%,n:1367 (insecta_odb10)	8	0	0	0	0	0	0	7	0	0	1	0	0	0	0	0	0	0
Hemiptera	Pentatomidae	Halyomorpha	halys	GCF_000696795.2	ref	Herbivory	998.2mb	C:99.2%[S:97.3%,D:2.0%],F:0.3%,M:0.5%,n:2510 (hemiptera_odb10)	23	0	0	0	0	0	0	21	0	0	2	0	0	0	0	0	0	0
Hemiptera	Pentatomidae	Euschistus	heros	GCA_003667255.2	gb	Herbivory	1.3 Gb	C:98.4%[S:94.7%,D:3.7%],F:0.1%,M:1.5%,n:1367 (insecta_odb10)	16	0	0	0	0	0	0	12	0	0	4	0	0	0	0	0	0	0
Hemiptera	Cimicidae	Cimex	lectularius	GCF_000648675.2	ref	Blood	510.8 Mb	C:99.4%[S:98.1%,D:1.2%],F:0.0%,M:0.6%,n:2510 (hemiptera_odb10)	3	0	0	0	0	0	0	2	0	0	1	0	0	0	0	0	0	0
Hemiptera	Delphacidae	Nilaparvata	lugens	GCF_014356525.2	ref	Phloem	1.1 Gb	C:96.1%[S:90.0%,D:6.1%],F:2.3%,M:1.6%,n:1367 (insecta_odb10)	22	0	0	0	0	0	0	3	0	1	1	3	0	13	0	0	0	1
Hemiptera	Aphidoidea	Rhopalosiphum	maidis	GCF_003676215.2	ref	Phloem	326 Mb	C:99.8%[S:97.5%,D:2.3%],F:0.0%,M:0.2%,n:2510 (hemiptera_odb10)	39	0	0	0	0	0	0	12	0	1	2	24	0	0	0	0	0	0
Hemiptera	Aphidoidea	Myzus	persicae	GCF_001856785.1	ref	Phloem	347.3Mb	C:99.8%[S:98.9%,D:0.8%],F:0.1%,M:0.2%,n:2510 (hemiptera_odb10)	48	0	0	0	0	0	0	13	0	1	3	31	0	0	0	0	0	0
Hemiptera	Aphidoidea	Acyrthosiphon	pisum	GCF_005508785.2	ref	Phloem	533.6 Mb	C:96.7%[S:90.8%,D:5.9%],F:0.7%,M:2.6%,n:1367 (insecta_odb10)	52	0	0	0	0	0	0	12	0	2	3	35	0	0	0	0	0	0
Hemiptera	Reduviidae	Rhodnius	prolixus	GCA_000181055.3	gb	Blood	706.8mb	C:95.2%[S:93.9%,D:1.3%],F:3.4%,M:1.4%,n:1367 (insecta_odb10)	9	0	0	0	0	0	0	7	0	0	2	0	0	0	0	0	0	0
Hemiptera	Aphidoidea	Melanaphis	sacchari	GCF_002803265.2	ref	Phloem	300.3 Mb	C:99.4%[S:98.7%,D:0.7%],F:0.1%,M:0.5%,n:2510 (hemiptera_odb10)	31	0	0	0	0	0	0	10	0	1	2	18	0	0	0	0	0	0
Hemiptera	Delphacidae	Laodelphax	striatellus	GCA_017141395.1	gb	Phloem	510.2mb	C:96.5%[S:93.1%,D:3.4%],F:1.2%,M:2.3%,n:1367 (insecta_odb10)	18	0	0	0	0	0	0	4	0	1	2	3	0	8	0	0	0	0
Hemiptera	Aleyrodidae	Bemisia	tabaci	GCF_001854935.1	ref	Phloem	615 Mb	C:98.8%[S:97.0%,D:1.8%],F:0.1%,M:1.1%,n:2510 (hemiptera_odb10)	73	0	0	0	0	0	0	24	1	2	3	0	5	38	0	0	0	0
Hemiptera	Cercopidae	Callitettix	versicolor	GCA_022606455.1	gb	Herbivory	975 Mb	C:97.0%[S:95.0%,D:2.0%],F:0.7%,M:2.3%,n:1367 (insecta_odb10)	15	0	0	0	0	0	0	5	2	1	7	0	0	0	0	0	0	0
Hemiptera	Pentatomidae	Nezara	viridula	GCA_928085145.1	gb	Herbivory	1.2GB	C:99.2%[S:96.9%,D:2.3%],F:0.1%,M:0.7%,n:1367 (insecta_odb10)	13	0	0	0	0	0	0	11	0	0	2	0	0	0	0	0	0	0
Hymenoptera	Apidae	Bombus	affinis	GCF_024516045.1	ref	Herbivory	365.1 Mb	C:99.0%[S:98.7%,D:0.4%],F:0.1%,M:0.9%,n:5991 (hymenoptera_odb10)	11	0	0	0	0	0	0	0	1	4	1	0	0	1	0	4	0	0
Hymenoptera	Tenthredinidae	Macrophya	alboannulata	GCA_949628255.1	gb	Herbivory	245.2 Mb	C:99.2%[S:98.8%,D:0.4%],F:0.1%,M:0.7%,n:1367 (insecta_odb10)	24	0	0	0	0	0	1	0	1	16	2	0	1	0	0	3	0	0
Hymenoptera	Colletidae	Hylaeus	anthracinus	GCF_026225885.1	ref	Herbivory	254.5 Mb	C:98.0%[S:96.5%,D:1.5%],F:0.5%,M:1.5%,n:5991 (hymenoptera_odb10)	10	0	0	0	0	0	0	0	1	3	0	0	0	1	0	5	0	0
Hymenoptera	Megachilidae	Osmia	bicornis	GCF_907164935.1	ref	Herbivory	223 Mb	C:98.6%[S:98.5%,D:0.2%],F:0.3%,M:1.1%,n:5991 (hymenoptera_odb10)	6	0	0	0	0	0	0	0	1	2	1	0	0	1	0	1	0	0
Hymenoptera	Apidae	Ceratina	calcarata	GCF_001652005.2	ref	Herbivory	198.8 Mb	C:97.9%[S:95.9%,D:2.0%],F:1.0%,M:1.1%,n:1367 (insecta_odb10)	8	0	0	0	0	0	0	0	0	6	0	0	0	1	0	1	0	0
Hymenoptera	Tenthredinidae	Rhogogaster	chlorosoma	GCA_944452935.1	gb	Herbivory	255.3 Mb	C:100.0%[S:99.4%,D:0.6%],F:0.0%,M:0.0%,n:1367 (insecta_odb10)	26	0	0	0	0	0	1	0	1	18	2	0	1	0	0	3	0	0
Hymenoptera	Colletidae	Colletes	collaris	GCA_030068185.1	gb	Herbivory	374.7 Mb	C:99.3%[S:99.0%,D:0.3%],F:0.1%,M:0.6%,n:1367 (insecta_odb10)	7	0	0	0	0	0	0	0	1	2	1	0	0	1	0	2	0	0
Hymenoptera	Melittidae	Macropis	europaea	GCA_916610135.2	gb	Herbivory	546.8 Mb	C:99.6%[S:99.4%,D:0.2%],F:0.0%,M:0.4%,n:1367 (insecta_odb10)	7	0	0	0	0	0	0	0	1	2	1	0	0	1	0	2	0	0
Hymenoptera	Diprionidae	Neodiprion	fabricii	GCF_021155785.1	ref	Herbivory	260.4 Mb	C:98.3%[S:97.6%,D:0.7%],F:0.3%,M:1.4%,n:5991 (hymenoptera_odb10)	41	0	0	0	0	0	2	0	1	16	1	0	0	0	0	21	0	0
Hymenoptera	Andrenidae	Andrena	fulva	GCA_946251845.1	gb	Herbivory	461.7 Mb	C:98.7%[S:98.3%,D:0.4%],F:0.1%,M:1.2%,n:1367 (insecta_odb10)	8	0	0	0	0	0	0	0	1	3	1	0	0	1	0	2	0	0
Hymenoptera	Halictidae	Megalopta	genalis	GCF_011865705.1	ref	Herbivory	390.1 Mb	C:95.4%[S:93.8%,D:1.5%],F:0.5%,M:4.2%,n:5991 (hymenoptera_odb10)	12	0	0	0	0	0	0	0	1	3	1	0	0	1	0	6	0	0
Hymenoptera	Colletidae	Colletes	gigas	GCF_013123115.1	ref	Herbivory	273.1 Mb	C:98.6%[S:97.6%,D:1.0%],F:0.2%,M:1.3%,n:5991 (hymenoptera_odb10)	11	0	0	0	0	0	0	0	1	4	1	0	0	1	0	4	0	0
Hymenoptera	Tenthredinidae	Euura	lappo	GCA_018257835.1	gb	Herbivory	259.9 Mb	C:96.1%[S:94.0%,D:2.1%],F:0.7%,M:3.2%,n:1367 (insecta_odb10)	23	0	0	0	0	0	1	0	0	14	3	0	1	0	0	4	0	0
Hymenoptera	Megachilidae	Osmia	lignaria	GCF_012274295.1	ref	Herbivory	177.1 Mb	C:98.4%[S:98.1%,D:0.3%],F:0.2%,M:1.4%,n:5991 (hymenoptera_odb10)	6	0	0	0	0	0	0	0	1	2	1	0	0	1	0	1	0	0
Hymenoptera	Halictidae	Nomia	melanderi	GCF_003710045.2	ref	Herbivory	325.5 Mb	C:99.0%[ S:98.9%,D:0.1%],F:0.3%,M:0.7%,n:1367 (insecta_odb10)	11	0	0	0	0	0	0	0	1	4	1	0	0	1	0	4	0	0
Hymenoptera	Apidae	Apis	mellifera	GCF_003254395.2	ref	Herbivory	225.2 Mb	C:98.8%[S:98.6%,D:0.2%],F:0.3%,M:0.9%,n:5991 (hymenoptera_odb10)	11	0	0	0	0	0	0	0	1	4	1	0	0	1	0	4	0	0
Hymenoptera	Tenthredinidae	Tenthredo	notha	GCA_914767705.2	gb	Herbivory	252.8 Mb	C:99.9%[S:99.3%,D:0.6%],F:0.0%,M:0.1%,n:1367 (insecta_odb10)	21	0	0	0	0	0	1	0	1	13	2	0	1	0	0	3	0	0
Hymenoptera	Halictidae	Dufourea	novaeangliae	GCF_001272555.1	ref	Herbivory	279.5 Mb	C:98.7%[S:98.5%,D:0.2%],F:0.4%,M:0.9%,n:5991 (hymenoptera_odb10)	7	0	0	0	0	0	0	0	1	2	1	0	0	1	0	2	0	0
Hymenoptera	Formicidae	Camponotus	pennsylvanicus	GCA_023638675.1	gb	Omnivory	306.4 Mb	C:99.4%[S:98.5%,D:0.9%],F:0.0%,M:0.6%,n:1367 (insecta_odb10)	6	0	0	0	0	0	0	0	1	1	1	0	1	0	0	2	0	0
Hymenoptera	Megachilidae	Megachile	rotundata	GCF_000220905.1	ref	Herbivory	272.7 Mb	C:98.4%[S:98.2%,D:0.2%],F:0.3%,M:1.3%,n:5991 (hymenoptera_odb10)	9	0	0	0	0	0	0	0	1	2	1	0	0	1	0	4	0	0
Hymenoptera	Tenthredinidae	Euura	saliciscinereae	GCA_018420115.1	gb	Herbivory	222.2 Mb	C:98.3%[S:97.1%,D:1.2%],F:0.9%,M:0.8%,n:1367 (insecta_odb10)	26	0	0	0	0	0	1	0	1	13	2	0	1	0	0	8	0	0
Hymenoptera	Apidae	Bombus	terrestris	GCF_910591885.1	ref	Herbivory	393 Mb	C:98.9%[S:98.5%,D:0.4%],F:0.1%,M:1.0%,n:5991 (hymenoptera_odb10)	12	0	0	0	0	0	0	0	1	4	1	0	0	1	0	5	0	0
Hymenoptera	Andrenidae	Andrena	trimmerana	GCA_951215215.1	gb	Herbivory	399.1 Mb	C:99.3%[S:98.7%,D:0.6%],F:0.2%,M:0.5%,n:1367 (insecta_odb10)	9	0	0	0	0	0	0	0	1	4	1	0	0	1	0	2	0	0
Hymenoptera	Colletidae	Hylaeus	volcanicus	GCF_026283585.1	ref	Herbivory	252.7 Mb	C:98.2%[S:97.8%,D:0.4%],F:0.3%,M:1.5%,n:5991 (hymenoptera_odb10)	12	0	0	0	0	0	0	0	1	3	1	0	0	1	0	6	0	0
Lepidoptera	Hesperiidae	Thymelicus	acteon	GCA_951805285.1	gb	Herbivory	537mb	C:99.0%[S:98.5%,D:0.5%],F:0.2%,M:0.8%,n:1367 (insecta_odb10)	21	9	0	0	0	0	1	0	1	1	2	0	0	0	0	0	0	7
Lepidoptera	Nymphalidae	Pararge	aegeria	GCF_905163445.1	ref	Herbivory	516.6mb	C:99.0%[S:98.5%,D:0.5%],F:0.1%,M:0.9%,n:5286 (lepidoptera_odb10)	25	6	0	0	0	0	3	0	1	1	6	0	0	0	0	0	0	8
Lepidoptera	Lymantriidae	Orgyia	antiqua	GCA_916999025.1	gb	Herbivory	480.1mb	C:99.5%[S:98.5%,D:1.0%],F:0.1%,M:0.4%,n:1367 (insecta_odb10)	23	11	0	0	0	0	2	0	1	1	2	0	0	0	0	0	0	6
Lepidoptera	Nymphalidae	Bicyclus	anynana	GCF_947172395.1	ref	Herbivory	457.2mb	C:99.0%[S:98.0%,D:1.0%],F:0.1%,M:0.9%,n:5286 (lepidoptera_odb10)	40	11	0	0	0	0	4	0	1	1	5	0	0	0	0	0	0	18
Lepidoptera	Lycaenidae	Celastrina	argiolus	GCA_905187575.2	gb	Herbivory	499.1mb	C:99.1%[S:98.9%,D:0.2%],F:0.3%,M:0.6%,n:1367 (insecta_odb10)	34	16	0	0	0	0	1	0	0	1	4	0	0	0	0	0	0	12
Lepidoptera	Pieridae	Pieris	brassicae	GCF_905147105.1	ref	Herbivory	292.3mb	C:98.1%[S:97.6%,D:0.5%],F:0.2%,M:1.8%,n:5286 (lepidoptera_odb10)	37	11	0	0	0	0	4	0	1	1	6	0	0	0	0	0	0	14
Lepidoptera	Notodontidae	Phalera	bucephala	GCA_905147815.2	gb	Herbivory	933.1mb	C:99.5%[S:98.5%,D:1.0%],F:0.2%,M:0.3%,n:1367 (insecta_odb10)	19	5	0	0	0	0	0	0	0	1	4	0	0	0	0	0	0	9
Lepidoptera	Notodontidae	Ptilodon	capucinus	GCA_914767695.1	gb	Herbivory	348.7mb	C:98.7%[S:98.1%,D:0.6%],F:0.3%,M:1.0%,n:1367 (insecta_odb10)	18	6	0	0	0	0	1	0	0	1	3	0	0	0	0	0	0	7
Lepidoptera	Geometridae	Hemistola	chrysoprasaria	GCA_947063395.1	gb	Herbivory	438.2mb	C:99.2%[S:98.8%,D:0.4%],F:0.4%,M:0.4%,n:1367 (insecta_odb10)	25	13	0	0	0	0	1	0	1	1	4	0	0	0	0	0	0	5
Lepidoptera	Nymphalidae	Melitaea	cinxia	GCF_905220565.1	ref	Herbivory	499.4mb	C:98.3%[S:97.7%,D:0.6%],F:0.2%,M:1.5%,n:5286 (lepidoptera_odb10)	40	7	0	0	0	0	2	0	1	1	5	0	0	0	0	0	0	24
Lepidoptera	Lyonetiidae	Leucoptera	coffeella	GCA_030578115.1	gb	Herbivory	397.2mb	C:96.8%[S:70.9%,D:25.9%],F:0.9%,M:2.3%,n:1367 (insecta_odb10)	20	4	0	0	0	0	2	0	1	1	6	0	0	0	0	0	0	6
Lepidoptera	Gelechiidae	Scrobipalpa	costella	GCA_949820665.1	gb	Herbivory	603.2mb	C:99.2%[S:98.0%,D:1.2%],F:0.3%,M:0.5%,n:1367 (insecta_odb10)	20	4	0	0	0	0	1	0	1	1	3	0	0	0	0	0	0	10
Lepidoptera	Pieridae	Colias	croceus	GCF_905220415.1	ref	Herbivory	324.9mb	C:99.4%[S:98.8%,D:0.6%],F:0.1%,M:0.5%,n:5286 (lepidoptera_odb10)	47	10	0	0	0	0	3	0	1	1	8	0	0	0	0	0	0	24
Lepidoptera	Notodontidae	Clostera	curtula	GCA_905475355.2	gb	Herbivory	512.7mb	C:99.1%[S:99.0%,D:0.1%],F:0.4%,M:0.5%,n:1367 (insecta_odb10)	19	5	0	0	0	0	1	0	0	1	4	0	0	0	0	0	0	8
Lepidoptera	Coleophoridae	Coleophora	deauratella	GCA_958295455.1	gb	Herbivory	518.4mb	C:98.9%[S:98.5%,D:0.4%],F:0.2%,M:0.9%,n:1367 (insecta_odb10)	14	4	0	0	0	0	1	0	1	1	4	0	0	0	0	0	0	3
Lepidoptera	Lymantriidae	Lymantria	dispar	GCA_016802235.1	gb	Herbivory	998.4mb	C:98.8%[S:96.5%,D:2.3%],F:0.6%,M:0.6%,n:1367 (insecta_odb10)	28	15	0	0	0	0	4	0	1	0	2	0	0	0	0	0	0	6
Lepidoptera	Notodontidae	Notodonta	dromedarius	GCA_905147325.1	gb	Herbivory	342mb	C:99.3%[S:99.0%,D:0.3%],F:0.4%,M:0.3%,n:1367 (insecta_odb10)	17	7	0	0	0	0	1	0	1	1	2	0	0	0	0	0	0	5
Lepidoptera	Coleophoridae	Coleophora	flavipennella	GCA_947284805.1	gb	Herbivory	989.3mb	C:98.6%[S:97.2%,D:1.4%],F:0.4%,M:1.0%,n:1367 (insecta_odb10)	19	4	0	0	0	0	1	0	1	1	4	0	0	0	0	0	0	8
Lepidoptera	Gelechiidae	Carpatolechia	fugitivella	GCA_951230895.1	gb	Herbivory	493.1mb	C:98.8%[S:98.0%,D:0.8%],F:0.4%,M:0.8%,n:1367 (insecta_odb10)	17	5	0	0	0	0	1	0	1	1	4	0	0	0	0	0	0	5
Lepidoptera	Notodontidae	Furcula	furcula	GCA_911728495.1	gb	Herbivory	736.1mb	C:99.4%[S:99.0%,D:0.4%],F:0.4%,M:0.2%,n:1367 (insecta_odb10)	21	8	0	0	0	0	0	0	1	1	3	0	0	0	0	0	0	8
Lepidoptera	Crambidae	Ostrinia	furnacalis	GCF_004193835.3	ref	Herbivory	435.2mb	C:97.7%[S:96.7%,D:1.0%],F:1.0%,M:1.3%,n:1367 (insecta_odb10)	32	13	0	0	0	0	2	0	1	1	6	0	0	0	0	0	0	9
Lepidoptera	Argyresthiidae	Argyresthia	goedartella	GCA_949825045.1	gb	Herbivory	1.1gb	C:99.0%[S:97.8%,D:1.2%],F:0.5%,M:0.5%,n:1367 (insecta_odb10)	22	9	0	0	0	0	3	0	1	1	3	0	0	0	0	0	0	5
Lepidoptera	Gelechiidae	Pectinophora	gossypiella	GCF_024362695.1	ref	Herbivory	476.5mb	C:98.9%[S:97.6%,D:1.2%],F:0.1%,M:1.1%,n:5286 (lepidoptera_odb10)	23	8	0	0	0	0	2	0	1	1	4	0	0	0	0	0	0	7
Lepidoptera	Lycaenidae	Polyommatus	icarus	GCA_937595015.1	gb	Herbivory	511.7mb	C:98.9%[S:98.6%,D:0.3%],F:0.3%,M:0.8%,n:1367 (insecta_odb10)	34	16	0	0	0	0	2	0	1	1	4	0	0	0	0	0	0	10
Lepidoptera	Gelechiidae	Anarsia	innoxiella	GCA_947563765.1	gb	Herbivory	302.9mb	C:98.9%[S:98.2%,D:0.7%],F:0.3%,M:0.8%,n:1367 (insecta_odb10)	18	3	0	0	0	0	1	0	1	1	6	0	0	0	0	0	0	6
Lepidoptera	Nymphalidae	Nymphalis	io	GCF_905147045.1	ref	Herbivory	384.2mb	C:99.1%[S:98.8%,D:0.3%],F:0.1%,M:0.7%,n:5286 (lepidoptera_odb10)	31	6	0	0	0	0	0	0	1	1	8	0	0	0	0	0	0	15
Lepidoptera	Cosmopterigidae	Hyposmocoma	kahamanoa	GCF_003589595.1	ref	Herbivory	731.4mb	C:95.9%[S:94.7%,D:1.2%],F:1.1%,M:3.0%,n:5286 (lepidoptera_odb10)	23	11	0	0	0	0	1	0	1	1	6	0	0	0	0	0	0	3
Lepidoptera	Limacodidae	Apoda	limacodes	GCA_946406115.1	gb	Herbivory	800.3mb	C:99.1%[S:99.0%,D:0.1%],F:0.4%,M:0.5%,n:1367 (insecta_odb10)	41	15	0	0	0	0	4	0	1	1	7	0	0	0	0	0	0	13
Lepidoptera	Papilionidae	Papilio	machaon	GCF_912999745.1	ref	Herbivory	252.1mb	C:99.6%[S:98.7%,D:0.9%],F:0.1%,M:0.3%,n:5286 (lepidoptera_odb10)	31	7	0	0	0	0	1	0	1	1	6	0	0	0	0	0	0	15
Lepidoptera	Hesperiidae	Pyrgus	malvae	GCA_911387765.1	gb	Herbivory	724.6mb	C:99.3%[S:98.7%,D:0.6%],F:0.4%,M:0.3%,n:1367 (insecta_odb10)	33	14	0	0	0	0	2	0	1	1	4	0	0	0	0	0	0	11
Lepidoptera	Incurvariidae	Incurvaria	masculella	GCA_946894095.1	gb	Herbivory	552mb	C:98.4%[S:98.0%,D:0.4%],F:0.6%,M:1.0%,n:1367 (insecta_odb10)	21	4	0	0	0	0	1	0	1	2	4	0	0	0	0	0	0	9
Lepidoptera	Crambidae	Cnaphalocrocis	medinalis	GCA_014851415.1	gb	Herbivory	528.5mb	C:96.4%[S:92.7%,D:3.7%],F:1.0%,M:2.6%,n:1367 (insecta_odb10)	22	10	0	0	0	0	1	0	1	1	4	0	0	0	0	0	0	5
Lepidoptera	Lymantriidae	Lymantria	monacha	GCA_905163515.2	gb	Herbivory	915.7mb	C:99.3%[S:98.8%,D:0.5%],F:0.2%,M:0.5%,n:1367 (insecta_odb10)	32	19	0	0	0	0	3	0	1	1	2	0	0	0	0	0	0	6
Lepidoptera	Bombycidae	Bombyx	mori	GCF_014905235.1	ref	Herbivory	460.3mb	C:98.9%[S:97.9%,D:1.0%],F:0.2%,M:0.9%,n:5286 (lepidoptera_odb10)	42	15	0	0	0	0	2	0	1	1	7	0	0	0	0	0	0	16
Lepidoptera	Gelechiidae	Athrips	mouffetella	GCA_947532105.1	gb	Herbivory	869.7mb	C:99.1%[S:98.2%,D:0.9%],F:0.4%,M:0.5%,n:1367 (insecta_odb10)	19	6	0	0	0	0	1	0	1	1	3	0	0	0	0	0	0	7
Lepidoptera	Pieridae	Pieris	napi	GCF_905475465.1	ref	Herbivory	319.2mb	C:98.1%[S:97.4%,D:0.7%],F:0.1%,M:1.8%,n:5286 (lepidoptera_odb10)	57	17	0	0	0	0	4	0	1	1	10	0	0	0	0	0	0	24
Lepidoptera	Choreutidae	Choreutis	nemorana	GCA_949316135.1	gb	Herbivory	300.2mb	C:99.3%[S:99.0%,D:0.3%],F:0.2%,M:0.5%,n:1367 (insecta_odb10)	15	4	0	0	0	0	2	0	1	1	3	0	0	0	0	0	0	4
Lepidoptera	Hesperiidae	Carterocephalus	palaemon	GCA_944567765.1	gb	Herbivory	394.5mb	C:99.1%[S:98.7%,D:0.4%],F:0.3%,M:0.6%,n:1367 (insecta_odb10)	17	7	0	0	0	0	1	0	0	1	3	0	0	0	0	0	0	5
Lepidoptera	Crambidae	Calamotropha	paludella	GCA_927399485.1	gb	Herbivory	742.5mb	C:98.8%[S:98.3%,D:0.5%],F:0.5%,M:0.7%,n:1367 (insecta_odb10)	20	7	0	0	0	0	3	0	1	1	4	0	0	0	0	0	0	4
Lepidoptera	Papilionidae	Battus	philenor	GCA_028537555.1	gb	Herbivory	443.2mb	C:98.9%[S:98.8%,D:0.1%],F:0.3%,M:0.8%,n:1367 (insecta_odb10)	20	10	0	0	0	0	0	0	1	1	4	0	0	0	0	0	0	4
Lepidoptera	Lycaenidae	Lycaena	phlaeas	GCA_905333005.2	gb	Herbivory	420.5mb	C:99.1%[S:99.0%,D:0.1%],F:0.3%,M:0.6%,n:1367 (insecta_odb10)	33	15	0	0	0	0	3	0	1	1	7	0	0	0	0	0	0	6
Lepidoptera	Lasiocampidae	Dendrolimus	pini	GCA_949752895.1	gb	Herbivory	611.1mb	C:99.3%[S:98.9%,D:0.4%],F:0.3%,M:0.4%,n:1367 (insecta_odb10)	20	6	0	0	0	0	1	0	1	1	4	0	0	0	0	0	0	7
Lepidoptera	Nymphalidae	Danaus	plexippus	GCF_009731565.1	ref	Herbivory	248.7mb	C:98.9%[S:97.3%,D:1.6%],F:0.3%,M:0.7%,n:5286 (lepidoptera_odb10)	32	5	0	0	0	0	2	0	1	1	5	0	0	0	0	0	0	18
Lepidoptera	Papilionidae	Iphiclides	podalirius	GCA_933534255.1	gb	Herbivory	430.7mb	C:97.0%[S:96.8%,D:0.2%],F:0.6%,M:2.4%,n:1367 (insecta_odb10)	23	12	0	0	0	0	2	0	1	1	4	0	0	0	0	0	0	3
Lepidoptera	Cossidae	Zeuzera	pyrina	GCA_907165235.1	gb	Wood	686.9mb	C:99.2%[S:99.0%,D:0.2%],F:0.3%,M:0.5%,n:1367 (insecta_odb10)	26	13	0	0	0	0	3	0	1	1	3	0	0	0	0	0	0	5
Lepidoptera	Pieridae	Pieris	rapae	GCF_905147795.1	ref	Herbivory	256.4mb	C:98.5%[S:98.0%,D:0.5%],F:0.2%,M:1.3%,n:5286 (lepidoptera_odb10)	34	9	0	0	0	0	4	0	1	1	7	0	0	0	0	0	0	12
Lepidoptera	Lymantriidae	Leucoma	salicis	GCA_948253155.1	gb	Herbivory	733.2mb	C:99.3%[S:99.0%,D:0.3%],F:0.3%,M:0.4%,n:1367 (insecta_odb10)	23	13	0	0	0	0	2	0	0	1	2	0	0	0	0	0	0	5
Lepidoptera	Carposinidae	Carposina	sasakii	GCA_014607495.2	gb	Herbivory	399mb	C:98.4%[S:96.0%,D:2.4%],F:0.7%,M:0.9%,n:1367 (insecta_odb10)	17	7	0	0	0	0	1	0	1	1	5	0	0	0	0	0	0	2
Lepidoptera	Lycaenidae	Cyaniris	semiargus	GCA_905187585.1	gb	Herbivory	441.5mb	C:99.0%[S:98.9%,D:0.1%],F:0.3%,M:0.7%,n:1367 (insecta_odb10)	31	15	0	0	0	0	2	0	1	1	4	0	0	0	0	0	0	8
Lepidoptera	Lymantriidae	Euproctis	similis	GCA_905147225.2	gb	Herbivory	507.6mb	C:99.3%[S:98.6%,D:0.7%],F:0.1%,M:0.6%,n:1367 (insecta_odb10)	25	14	0	0	0	0	2	0	1	0	2	0	0	0	0	0	0	6
Lepidoptera	Pieridae	Leptidea	sinapis	GCF_905404315.1	ref	Herbivory	685.6mb	C:96.2%[S:95.3%,D:0.9%],F:0.6%,M:3.2%,n:5286 (lepidoptera_odb10)	47	10	0	0	0	0	4	0	1	1	11	0	0	0	0	0	0	20
Lepidoptera	Geometridae	Biston	stratarius	GCA_950106695.1	gb	Herbivory	424mb	C:99.0%[S:98.8%,D:0.2%],F:0.4%,M:0.6%,n:1367 (insecta_odb10)	24	7	0	0	0	0	1	0	1	1	5	0	0	0	0	0	0	9
Lepidoptera	Geometridae	Lampropteryx	suffumata	GCA_948098915.1	gb	Herbivory	581.6mb	C:98.5%[S:98.0%,D:0.5%],F:0.4%,M:1.1%,n:1367 (insecta_odb10)	17	4	0	0	0	0	1	0	1	1	4	0	0	0	0	0	0	6
Lepidoptera	Crambidae	Chilo	suppressalis	GCA_902850365.2	gb	Herbivory	783.4mb	C:99.0%[S:98.4%,D:0.6%],F:0.5%,M:0.5%,n:1367 (insecta_odb10)	18	8	0	0	0	0	1	0	1	1	4	0	0	0	0	0	0	3
Lepidoptera	Adelidae	Nematopogon	swammerdamellus	GCA_946902875.1	gb	Herbivory	699.5mb	C:99.2%[S:98.7%,D:0.5%],F:0.1%,M:0.7%,n:1367 (insecta_odb10)	15	3	0	0	0	0	1	0	1	1	4	0	0	0	0	0	0	5
Lepidoptera	Hesperiidae	Thymelicus	sylvestris	GCA_911387775.1	gb	Herbivory	470.7mb	C:98.7%[S:98.3%,D:0.4%],F:0.4%,M:0.9%,n:1367 (insecta_odb10)	24	11	0	0	0	0	2	0	1	1	4	0	0	0	0	0	0	5
Lepidoptera	Hesperiidae	Erynnis	tages	GCA_905147235.1	gb	Herbivory	329.3mb	C:98.9%[S:98.8%,D:0.1%],F:0.3%,M:0.8%,n:1367 (insecta_odb10)	25	8	0	0	0	0	2	0	1	1	5	0	0	0	0	0	0	8
Lepidoptera	Geometridae	Eulithis	testata	GCA_947507515.1	gb	Herbivory	308.1mb	C:98.8%[S:98.1%,D:0.7%],F:0.6%,M:0.6%,n:1367 (insecta_odb10)	15	4	0	0	0	0	1	0	1	1	4	0	0	0	0	0	0	4
Lepidoptera	Bombycidae	Trilocha	varians	GCA_030269945.2	gb	Herbivory	353.8mb	C:99.4%[S:99.0%,D:0.4%],F:0.1%,M:0.5%,n:1367 (insecta_odb10)	30	13	0	0	0	0	1	0	1	1	3	0	0	0	0	0	0	11
Lepidoptera	Geometridae	Horisme	vitalbata	GCA_951804965.1	gb	Herbivory	532.8mb	C:98.7%[S:98.4%,D:0.3%],F:0.6%,M:0.7%,n:1367 (insecta_odb10)	18	3	0	0	0	0	2	0	1	1	5	0	0	0	0	0	0	6
Neuroptera	Coniopterygidae	Chrysoperla	carnea	GCF_905475395.1	ref	Predatory	560.2mb	C:96.9%[S:96.0%,D:0.9%],F:0.2%,M:2.8%,n:2124 (endopterygota_odb10)	39	0	8	0	0	0	0	0	1	3	10	0	1	0	0	0	16	0
Neuroptera	Coniopterygidae	Chrysopa	pallens	GCA_020423425.1	gb	Predatory	538.4mb	C:98.1%[S:97.0%,D:1.1%],F:0.8%,M:1.1%,n:1367 (insecta_odb10)	23	0	5	0	0	0	0	0	1	3	1	0	3	0	0	0	10	0
Odonata	Calopterygidae	Hetaerina	americana	GCA_022747635.1	gb	Predatory	1.6gb	C:97.3%[S:95.7%,D:1.6%],F:1.4%,M:1.3%,n:1367 (insecta_odb10)	8	0	0	0	0	0	0	0	1	0	0	0	7	0	0	0	0	0
Odonata	Coenagrionidae	Ischnura	elegans	GCF_921293095.1	ref	Predatory	1.7gb	C:99.2%[S:98.1%,D:1.1%],F:NaN%,M:0.8%,n:1367 (insecta_odb10)	17	0	0	0	0	0	0	0	2	0	0	0	15	0	0	0	0	0
Odonata	Libellulidae	Pantala	flavescens	GCA_020796165.1	gb	Predatory	663.3mb	C:96.9%[S:93.5%,D:3.4%],F:1.6%,M:1.5%,n:1367 (insecta_odb10)	8	0	0	0	0	0	0	0	2	0	0	0	6	0	0	0	0	0
Odonata	Petaluridae	Tanypteryx	hageni	GCA_028673005.1	gb	Predatory	1.7gb	C:97.7%[S:96.2%,D:1.5%],F:0.8%,M:1.5%,n:1367 (insecta_odb10)	11	0	0	0	0	0	0	0	2	0	0	0	9	0	0	0	0	0
Odonata	Platycnemididae	Platycnemis	pennipes	GCA_933228895.1	gb	Predatory	1.8gb	C:97.2%[S:96.5%,D:0.7%],F:1.5%,M:1.3%,n:1367 (insecta_odb10)	13	0	0	0	0	0	0	0	2	0	0	0	11	0	0	0	0	0
Odonata	Libellulidae	Sympetrum	striolatum	GCA_947579665.1	gb	Predatory	1.3gb	C:95.6%[S:94.0%,D:1.6%],F:1.9%,M:2.5%,n:1367 (insecta_odb10)	10	0	0	0	0	0	0	0	1	0	0	0	9	0	0	0	0	0
Orthoptera	Acrididae	Schistocerca	americana	GCF_021461395.2	ref	Herbivory	9gb	C:98.8%[S:96.6%,D:2.2%],F:0.1%,M:1.2%,n:1367 (insecta_odb10)	124	0	0	0	0	38	0	0	1	25	0	0	5	55	0	0	0	0
Orthoptera	Acrididae	Schistocerca	cancellata	GCF_023864275.1	ref	Herbivory	8.5gb	C:98.8%[S:96.3%,D:2.6%],F:0.1%,M:1.0%,n:1367 (insecta_odb10)	114	0	0	0	0	31	0	0	1	23	0	0	5	54	0	0	0	0
Orthoptera	Acrididae	Schistocerca	gregaria	GCF_023897955.1	ref	Herbivory	8.7gb	C:98.8%[S:96.0%,D:2.9%],F:0.1%,M:1.1%,n:1367 (insecta_odb10)	118	0	0	0	0	31	0	0	1	25	0	0	7	54	0	0	0	0
Orthoptera	Acrididae	Schistocerca	nitens	GCF_023898315.1	ref	Herbivory	8.8gb	C:99.0%[S:96.4%,D:2.6%],F:0.1%,M:0.9%,n:1367 (insecta_odb10)	111	0	0	0	0	29	0	0	1	24	0	0	4	53	0	0	0	0
Orthoptera	Acrididae	Schistocerca	piceifrons	GCF_021461385.2	ref	Herbivory	8.7gb	C:98.4%[S:94.8%,D:3.6%],F:0.2%,M:1.4%,n:1367 (insecta_odb10)	128	0	0	0	0	40	0	0	1	25	0	0	4	58	0	0	0	0
Orthoptera	Acrididae	Schistocerca	serialis	GCF_023864345.2	ref	Herbivory	9.1gb	C:98.9%[S:96.8%,D:2.1%],F:0.1%,M:1.0%,n:1367 (insecta_odb10)	116	0	0	0	0	33	0	0	1	26	0	0	5	51	0	0	0	0
Phasmatodea	Phasmatidae	Dryococelus	australis	GCA_029891345.1	gb	Herbivory	3.4gb	C:97.1%[S:96.3%,D:0.8%],F:0.9%,M:2.0%,n:1367 (insecta_odb10)	29	0	0	0	0	4	0	0	1	15	0	0	1	0	8	0	0	0
Phasmatodea	Phasmatidae	Clitarchus	hookeri	GCA_002778355.1	gb	Herbivory	3.8gb	C:96.2%[S:92.2%,D:4.0%],F:2.7%,M:1.1%,n:1367 (insecta_odb10)	38	0	0	0	0	8	0	0	1	11	0	0	5	0	13	0	0	0
Thysanoptera	Thripidae	Stenchaetothrips	biformis	GCA_030522485.1	gb	Herbivory	338.9mb	C:96.7%[S:91.4%,D:5.3%],F:1.0%,M:2.3%,n:1367 (insecta_odb10)	13	0	0	0	0	0	0	4	1	4	0	0	4	0	0	0	0	0
Thysanoptera	Thripidae	Frankliniella	fusca	GCA_029379305.1	gb	Herbivory	372.4mb	C:98.7%[S:96.3%,D:2.4%],F:0.7%,M:0.6%,n:1367 (insecta_odb10)	14	0	0	0	0	0	0	2	1	5	0	0	6	0	0	0	0	0
Thysanoptera	Thripidae	Frankliniella	occidentalis	GCF_000697945.3	ref	Herbivory	405.7mb	C:99.3%[S:98.2%,D:1.1%],F:0.4%,M:0.4%,n:1367 (insecta_odb10)	19	0	0	0	0	0	0	2	2	9	0	0	6	0	0	0	0	0
Thysanoptera	Thripidae	Thrips	palmi	GCF_012932325.1	ref	Herbivory	237.8mb	C:97.7%[S:96.8%,D:1.0%],F:0.1%,M:2.1%,n:1367 (insecta_odb10)	16	0	0	0	0	0	0	2	1	8	0	0	5	0	0	0	0	0
Thysanoptera	Thripidae	Aptinothrips	rufus	GCA_902196195.1	gb	Herbivory	339.9mb	C:95.3%[S:94.2%,D:1.1%],F:3.1%,M:1.6%,n:1367 (insecta_odb10)	4	0	0	0	0	0	0	1	1	2	0	0	0	0	0	0	0	0
Thysanoptera	Thripidae	Megalurothrips	usitatus	GCA_026979955.1	gb	Herbivory	238.1mb	C:96.5%[S:95.6%,D:0.9%],F:0.9%,M:2.6%,n:1367 (insecta_odb10)	21	0	0	0	0	0	0	2	1	12	0	0	6	0	0	0	0	0

## Sheet: Table S2
Table S2 . Comparison of GT1 gene numbers between insect orders
Comparison	Z	P.adj		Comparison	Z	P.adj
Blattodea - Coleoptera	-0.198	1		Blattodea - Orthoptera	-2.037	1
Blattodea - Diptera	2.278	1		Coleoptera - Orthoptera	-2.556	0.582
Coleoptera - Diptera	3.622	0.0161		Diptera - Orthoptera	-5.092	1.95e-05
Blattodea - Hemiptera	0.769	1		Hemiptera - Orthoptera	-3.777	0.00874
Coleoptera - Hemiptera	1.672	1		Hymenoptera - Orthoptera	-5.497	2.12e-06
Diptera - Hemiptera	-2.422	0.848		Lepidoptera - Orthoptera	-3.143	0.0919
Blattodea - Hymenoptera	2.212	1		Neuroptera - Orthoptera	-1.124	1
Coleoptera - Hymenoptera	4.182	0.00159		Odonata - Orthoptera	-4.81	8.32e-05
Diptera - Hymenoptera	-0.447	1		Blattodea - Phasmatodea	-0.757	1
Hemiptera - Hymenoptera	2.665	0.423		Coleoptera - Phasmatodea	-0.733	1
Blattodea - Lepidoptera	0.061	1		Diptera - Phasmatodea	-2.591	0.527
Coleoptera - Lepidoptera	0.524	1		Hemiptera - Phasmatodea	-1.455	1
Diptera - Lepidoptera	-3.743	0.01		Hymenoptera - Phasmatodea	-2.514	0.656
Hemiptera - Lepidoptera	-1.572	1		Lepidoptera - Phasmatodea	-0.956	1
Hymenoptera - Lepidoptera	-4.816	8.06e-05		Neuroptera - Phasmatodea	-0.259	1
Blattodea - Neuroptera	-0.458	1		Odonata - Phasmatodea	-2.594	0.522
Coleoptera - Neuroptera	-0.386	1		Orthoptera - Phasmatodea	0.807	1
Diptera - Neuroptera	-2.259	1		Blattodea - Thysanoptera	1.666	1
Hemiptera - Neuroptera	-1.104	1		Coleoptera - Thysanoptera	2.513	0.658
Hymenoptera - Neuroptera	-2.162	1		Diptera - Thysanoptera	-0.558	1
Lepidoptera - Neuroptera	-0.596	1		Hemiptera - Thysanoptera	1.436	1
Blattodea - Odonata	2.265	1		Hymenoptera - Thysanoptera	-0.261	1
Coleoptera - Odonata	3.334	0.0471		Lepidoptera - Thysanoptera	2.438	0.812
Diptera - Odonata	0.176	1		Neuroptera - Thysanoptera	1.803	1
Hemiptera - Odonata	2.28	1		Odonata - Thysanoptera	-0.67	1
Hymenoptera - Odonata	0.586	1		Orthoptera - Thysanoptera	4.139	0.00192
Lepidoptera - Odonata	3.342	0.0458		Phasmatodea - Thysanoptera	2.12	1
Neuroptera - Odonata	2.277	1

## Sheet: Table S3
Table S3. Comparison of GT1 gene numbers between feeding groups
Comparison	Z	P.adj
Blood - General_herbivory	-4.29977	0.000256
Blood - Omnivory	-2.28933	0.331
General herbivory - Omnivory	-0.15377	1
Blood - Predatory	-1.45053	1
General herbivory - Predatory	1.99445	0.692
Omnivory - Predatory	1.20971	1
Blood - Sap	-4.51278	9.6e-05
General_herbivory - Sap	-1.64481	1
Omnivory - Sap	-0.610686	1
Predatory - Sap	-2.69301	0.106
Blood - Wood	-3.11702	0.0274
General herbivory - Wood	-0.0435518	1
Omnivory - Wood	0.112275	1
Predatory - Wood	-1.5314	1
Sap - Wood	1.07466	1

## Sheet: Table S4
Table S4. Comparison of GT1 gene numbers between general herbivores in different orders
Comparison	Z	P.adj		Comparison	Z	P.adj
Coleoptera - Hemiptera	3.019	0.0533		Hemiptera - Phasmatodea	-2.336	0.41
Coleoptera - Hymenoptera	4.079	0.000951		Hymenoptera - Phasmatodea	-2.606	0.192
Hemiptera - Hymenoptera	0.181	1		Lepidoptera - Phasmatodea	-1.104	1
Coleoptera - Lepidoptera	1.026	1		Orthoptera - Phasmatodea	0.747	1
Hemiptera - Lepidoptera	-2.795	0.109		Coleoptera - Thysanoptera	2.842	0.0943
Hymenoptera - Lepidoptera	-4.587	9.45e-05		Hemiptera - Thysanoptera	0.079	1
Coleoptera - Orthoptera	-2.157	0.651		Hymenoptera - Thysanoptera	-0.069	1
Hemiptera - Orthoptera	-4.549	0.000113		Lepidoptera - Thysanoptera	2.557	0.221
Hymenoptera - Orthoptera	-5.521	7.07e-07		Orthoptera - Thysanoptera	4.329	0.000315
Lepidoptera - Orthoptera	-3.275	0.0222		Phasmatodea - Thysanoptera	2.314	0.434
Coleoptera - Phasmatodea	-0.614	1

## Sheet: Table S5
Table S5. Comparison of GT1 gene numbers between different feeding groups in hemiptera
Comparison	Z	P.adj
Blood – General herbivory	-1.097	0.81857
Blood - Sap	-2.649	0.02424
General herbivory - Sap	-2.548	0.03251
